# Supplementary material for: The antidepressant effect of short- and long-term zinc exposition is partly mediated by P2X7 receptors in male mice
Source: Front Pharmacol. 2023 Oct 16;14:1241406. doi: 10.3389/fphar.2023.1241406 (PMC10613712; doi:10.3389/fphar.2023.1241406)
Supplement: Supplementary file 3 [file Table3.XLSX]

## Sheet: Supplementary_table
Figure	Monoamine	Statistical Analysis	F-interaction value	p-value		Post hoc test	p-value	n
Fig. 2.A		Two-way ANOVA	F interaction (1, 29) = 2,2780	0.142	n.s	Tukey's post-hoc test		8,7,8,10
			F treatment (1, 29) = 72,77	<0,0001		SAL:WT vs. SAL:KO	<0,0001
			F genotype (1, 29) = 43,84	<0,0001		SAL:WT vs. 1 mg/kg ZnCl2:WT	<0,0001
						SAL:WT vs. 1 mg/kg ZnCl2:KO	<0,0001
						SAL:KO vs. 1 mg/kg ZnCl2:WT	0.7486
						SAL:KO vs. 1 mg/kg ZnCl2:KO	<0,0001
						1 mg/kg ZnCl2:WT vs. 1 mg/kg ZnCl2:KO	0.0063
		Two-way ANOVA	F interaction (1, 29) = 5,409	0.0272	*	Tukey's post-hoc test		8,7,8,10
			F treatment (1, 29) = 54,78	<0,0001		SAL:WT vs. SAL:KO	<0,0001
			F genotype (1, 29) = 42,37	<0,0001		SAL:WT vs. 1 mg/kg ZnCl2:WT	<0,0001
						SAL:WT vs. 1 mg/kg ZnCl2:KO	<0,0001
						SAL:KO vs. 1 mg/kg ZnCl2:WT	0.9319
						SAL:KO vs. 1 mg/kg ZnCl2:KO	0.0061
						1 mg/kg ZnCl2:WT vs. 1 mg/kg ZnCl2:KO	0.0391
Fig. 2.B		Two-way ANOVA	F interaction (1, 30) = 0,45990	0.5029	n.s	Tukey's post-hoc test		10,9,6,9
			F treatment (1, 30) = 4,395	0.0446		+Zn:WT vs. +Zn:KO	0.9928
			F genotype (1, 30) = 0,09657	0.7581		+Zn:WT vs. -Zn:WT	0.1727
						+Zn:WT vs. -Zn:KO	0.6411
						+Zn:KO vs. -Zn:WT	0.2789
						+Zn:KO vs. -Zn:KO	0.7833
						-Zn:WT vs. -Zn:KO	0.9077
		Two-way ANOVA	F interaction (1, 31) = 0,6793	0.4161	n.s	Tukey's post-hoc test		10,9,6,9
			F treatment (1, 31) = 90,47	<0,0001		+Zn:WT vs. +Zn:KO	0.1705
			F genotype (1, 31) = 4,414	0.0439		+Zn:WT vs. -Zn:WT	<0,0001
						+Zn:WT vs. -Zn:KO	<0,0001
						+Zn:KO vs. -Zn:WT	<0,0001
						+Zn:KO vs. -Zn:KO	<0,0001
						-Zn:WT vs. -Zn:KO	0.8134
Fig. 2.C		Two-way ANOVA	F interaction (1, 34) = 6,375	0.0164	*	Tukey's post-hoc test		10, 10, 10, 9
			F treatment (1, 34) = 15,82	0.0003		SAL:WT vs. SAL:KO	0.891
			F genotype (1, 34) = 2,297	0.1388		SAL:WT vs. 1 mg/kg ZnCl2:WT	0.0003
						SAL:WT vs. 1 mg/kg ZnCl2:KO	0.3409
						SAL:KO vs. 1 mg/kg ZnCl2:WT	0.0018
						SAL:KO vs. 1 mg/kg ZnCl2:KO	0.7346
						1 mg/kg ZnCl2:WT vs. 1 mg/kg ZnCl2:KO	0.0348
		Two-way ANOVA	F interaction (1, 34) = 0,2846	0.5972	n.s	Tukey's post-hoc test		10, 10, 10, 9
			F treatment (1, 34) = 21,81	<0,0001		SAL:WT vs. SAL:KO	0.5571
			F genotype (1, 34) = 5,760	0.022		SAL:WT vs. 1 mg/kg ZnCl2:WT	0.0043
						SAL:WT vs. 1 mg/kg ZnCl2:KO	0.4118
						SAL:KO vs. 1 mg/kg ZnCl2:WT	<0,0001
						SAL:KO vs. 1 mg/kg ZnCl2:KO	0.0296
						1 mg/kg ZnCl2:WT vs. 1 mg/kg ZnCl2:KO	0.182
Fig. 2.D		Two-way ANOVA	F interaction (1, 36) = 2,524	0.1209	n.s	Tukey's post-hoc test		10,9,6,9
			F treatment (1, 36) = 12,69	0.0011		+Zn:WT vs. +Zn:KO	0.0584
			F genotype (1, 36) = 5,542	0.0241		+Zn:WT vs. -Zn:WT	0.0039
						+Zn:WT vs. -Zn:KO	0.001
						+Zn:KO vs. -Zn:WT	0.9534
						+Zn:KO vs. -Zn:KO	0.7002
						-Zn:WT vs. -Zn:KO	0.9947
		Two-way ANOVA	F interaction (1, 36) = 78,53	<0,0001	***	Tukey's post-hoc test		10,9,6,9
			F treatment (1, 36) = 21,81	<0,0001		+Zn:WT vs. +Zn:KO	<0,0001
			F genotype (1, 36) = 5,760	0.022		+Zn:WT vs. -Zn:WT	<0,0001
						+Zn:WT vs. -Zn:KO	<0,0001
						+Zn:KO vs. -Zn:WT	0.3792
						+Zn:KO vs. -Zn:KO	0.4181
						-Zn:WT vs. -Zn:KO	0.0112
Fig. 3.A		Two-way ANOVA	F interaction (1, 36) = 3,154	0.0874	n.s	Tukey's post-hoc test		8, 8, 6, 8
			F treatment (1, 36) = 43,73	<0,0001		SAL:WT vs. SAL:KO	0.9298
			F genotype (1, 36) = 18,6	0.0001		SAL:WT vs. 1 mg/kg ZnCl2:WT	<0,0001
						SAL:WT vs. 1 mg/kg ZnCl2:KO	0.0179
						SAL:KO vs. 1 mg/kg ZnCl2:WT	<0,0001
						SAL:KO vs. 1 mg/kg ZnCl2:KO	0.0074
						1 mg/kg ZnCl2:WT vs. 1 mg/kg ZnCl2:KO	0.0152
Fig. 3.B		Two-way ANOVA	F interaction (1, 18) = 0,03277	0.8584	n.s	Tukey's post-hoc test		6, 6, 6, 4
			F treatment (1, 18) = 3,172	0.0918		+Zn:WT vs. +Zn:KO	0.962
			F genotype (1, 18) =0,6795	0.4206		+Zn:WT vs. -Zn:WT	0.6346
						+Zn:WT vs. -Zn:KO	0.3294
						+Zn:KO vs. -Zn:WT	0.8888
						+Zn:KO vs. -Zn:KO	0.5649
						-Zn:WT vs. -Zn:KO	0.9054
Fig. 3.C		Two-way ANOVA	F interaction (1, 26) = 16,58	0.0004	***	Tukey's post-hoc test		7, 8, 7, 7
			F treatment (1, 26) = 149,8	<0,0001		SAL:WT vs. SAL:KO	0.0137
			F genotype (1, 26) =0,3667	0.5495		SAL:WT vs. 1 mg/kg ZnCl2:WT	<0,0001
						SAL:WT vs. 1 mg/kg ZnCl2:KO	<0,0001
						SAL:KO vs. 1 mg/kg ZnCl2:WT	<0,0001
						SAL:KO vs. 1 mg/kg ZnCl2:KO	<0,0001
						1 mg/kg ZnCl2:WT vs. 1 mg/kg ZnCl2:KO	0.0923
Fig. 3.D		Two-way ANOVA	F interaction (1, 29) = 1,736	0.1979	n.s	Tukey's post-hoc test		8, 9, 8, 8
			F treatment (1, 29) = 3,189	0.0846		+Zn:WT vs. +Zn:KO	0.9872
			F genotype (1, 29) =0,7106	0.4061		+Zn:WT vs. -Zn:WT	0.1399
						+Zn:WT vs. -Zn:KO	0.9121
						+Zn:KO vs. -Zn:WT	0.256
						+Zn:KO vs. -Zn:KO	0.9877
						-Zn:WT vs. -Zn:KO	0.422
Fig. 4.A	Noradrenaline	Two-way ANOVA	F interaction (1, 21) = 5,606	0.0276	*	Tukey's post-hoc test		9, 7, 5, 5,
			F treatment (1, 21) = 28,06	<0,0001		SAL:WT vs. SAL:KO	0.025
			F genotype (1, 21) =3,144	0.0907		SAL:WT vs. 1 mg/kg ZnCl2:WT	0.1002
						SAL:WT vs. 1 mg/kg ZnCl2:KO	0.0961
						SAL:KO vs. 1 mg/kg ZnCl2:WT	0.0003
						SAL:KO vs. 1 mg/kg ZnCl2:KO	0.0005
						1 mg/kg ZnCl2:WT vs. 1 mg/kg ZnCl2:KO	0.9781
	Dopamine	Two-way ANOVA	F interaction (1, 21) = 6,451	0.0191	*	Tukey's post-hoc test		9, 7, 5, 5,
			F treatment (1, 21) = 9,634	0.0054		SAL:WT vs. SAL:KO	0.9177
			F genotype (1, 21) =2,850	0.1061		SAL:WT vs. 1 mg/kg ZnCl2:WT	0.9649
						SAL:WT vs. 1 mg/kg ZnCl2:KO	0.015
						SAL:KO vs. 1 mg/kg ZnCl2:WT	0.7431
						SAL:KO vs. 1 mg/kg ZnCl2:KO	0.0099
						1 mg/kg ZnCl2:WT vs. 1 mg/kg ZnCl2:KO	0.0458
	Serotonin	Two-way ANOVA	F interaction (1, 22) = 0,03745	0.8483	n.s	Tukey's post-hoc test		9, 8, 5, 5,
			F treatment (1, 22) = 12,81	0.0017		SAL:WT vs. SAL:KO	0.9085
			F genotype (1, 22) = 1,191	0.2869		SAL:WT vs. 1 mg/kg ZnCl2:WT	0.0193
						SAL:WT vs. 1 mg/kg ZnCl2:KO	0.3401
						SAL:KO vs. 1 mg/kg ZnCl2:WT	0.0129
						SAL:KO vs. 1 mg/kg ZnCl2:KO	0.0097
						1 mg/kg ZnCl2:WT vs. 1 mg/kg ZnCl2:KO	0.8206
Fig. 4.B	Noradrenaline	Two-way ANOVA	F interaction (1, 22) = 0,4623	0.5036	n.s	Tukey's post-hoc test		6, 7, 6, 7
			F treatment (1, 22) = 1,570	0.2234		+Zn:WT vs. +Zn:KO	0.9969
			F genotype (1, 22) = 0,1449	0.7071		+Zn:WT vs. -Zn:WT	0.5324
						+Zn:WT vs. -Zn:KO	0.9256
						+Zn:KO vs. -Zn:WT	0.6604
						+Zn:KO vs. -Zn:KO	0.977
						-Zn:WT vs. -Zn:KO	0.8624
	Dopamine	Two-way ANOVA	F interaction (1, 22) = 0,3855	0.541	n.s	Tukey's post-hoc test		6, 7, 6, 7
			F treatment (1, 22) = 1,988	0.1726		+Zn:WT vs. +Zn:KO	0.7677
			F genotype (1, 22) = 0,6441	0.4308		+Zn:WT vs. -Zn:WT	0.9434
						+Zn:WT vs. -Zn:KO	0.9728
						+Zn:KO vs. -Zn:WT	0.4184
						+Zn:KO vs. -Zn:KO	0.4914
						-Zn:WT vs. -Zn:KO	0.9991
	Serotonin	Two-way ANOVA	F interaction (1, 23) = 21,87	0.0001	***	Tukey's post-hoc test		7, 7, 6, 7
			F treatment (1, 23) = 3,423	0.0772		+Zn:WT vs. +Zn:KO	0.0002
			F genotype (1, 23) = 7,859	0.0101		+Zn:WT vs. -Zn:WT	0.0005
						+Zn:WT vs. -Zn:KO	0.0135
						+Zn:KO vs. -Zn:WT	0.9106
						+Zn:KO vs. -Zn:KO	0.2321
						-Zn:WT vs. -Zn:KO	0.5409
Fig. 4.C	Noradrenaline	Two-way ANOVA	F interaction (1, 27) = 0,005913	0.9393	n.s	Tukey's post-hoc test		9, 9, 6, 7
			F treatment (1, 27) = 0,6902	0.4134		SAL:WT vs. SAL:KO	0.997
			F genotype (1, 27) = 0,1353	0.7159		SAL:WT vs. 1 mg/kg ZnCl2:WT	0.9363
						SAL:WT vs. 1 mg/kg ZnCl2:KO	0.8216
						SAL:KO vs. 1 mg/kg ZnCl2:WT	0.9884
						SAL:KO vs. 1 mg/kg ZnCl2:KO	0.9328
						1 mg/kg ZnCl2:WT vs. 1 mg/kg ZnCl2:KO	0.9882
	Dopamine	Two-way ANOVA	F interaction (1, 27) = 0,2542	0.6182	n.s	Tukey's post-hoc test		9, 9, 6, 7
			F treatment (1, 27) = 1,203	0.2823		SAL:WT vs. SAL:KO	0.9663
			F genotype (1, 27) = 0,02760	0.8693		SAL:WT vs. 1 mg/kg ZnCl2:WT	0.6086
						SAL:WT vs. 1 mg/kg ZnCl2:KO	0.7977
						SAL:KO vs. 1 mg/kg ZnCl2:WT	0.9167
						SAL:KO vs. 1 mg/kg ZnCl2:KO	0.9797
						1 mg/kg ZnCl2:WT vs. 1 mg/kg ZnCl2:KO	0.9947
	Serotonin	Two-way ANOVA	F interaction (1, 27) = 0,7987	0.3794	n.s	Tukey's post-hoc test		9, 9, 6, 7
			F treatment (1, 27) = 8,431	0.0073		SAL:WT vs. SAL:KO	0.6214
			F genotype (1, 27) =0,7502	0.394		SAL:WT vs. 1 mg/kg ZnCl2:WT	0.032
						SAL:WT vs. 1 mg/kg ZnCl2:KO	0.051
						SAL:KO vs. 1 mg/kg ZnCl2:WT	0.5045
						SAL:KO vs. 1 mg/kg ZnCl2:KO	0.5603
						1 mg/kg ZnCl2:WT vs. 1 mg/kg ZnCl2:KO	>0,9999
Fig. 4.D	Noradrenaline	Two-way ANOVA	F interaction (1, 36) = 2,628	0.1137	n.s	Tukey's post-hoc test		10, 11, 9, 10
			F treatment (1, 36) = 25,19	<0,0001		-Zn:WT vs. -Zn:KO	0.0014
			F genotype (1, 36) =51,88	<0,0001		-Zn:WT vs. +Zn:WT	0.0001
						-Zn:WT vs. +Zn:KO	0.4246
						-Zn:KO vs. +Zn:WT	<0,0001
						-Zn:KO vs. +Zn:KO	0.1069
						+Zn:WT vs. +Zn:KO	<0,0001
	Dopamine	Two-way ANOVA	F interaction (1, 36) = 1,475	0.2325	n.s	Tukey's post-hoc test		10, 11, 9, 10
			F treatment (1, 36) = 13,27	0.0008		-Zn:WT vs. -Zn:KO	0.5155
			F genotype (1, 36) =9,771	0.0035		-Zn:WT vs. +Zn:WT	0.0062
						-Zn:WT vs. +Zn:KO	0.9831
						-Zn:KO vs. +Zn:WT	0.0002
						-Zn:KO vs. +Zn:KO	0.351
						+Zn:WT vs. +Zn:KO	0.0244
	Serotonin	Two-way ANOVA	F interaction (1, 36) = 0,5137	0.4782	n.s	Tukey's post-hoc test		10, 11, 9, 10
			F treatment (1, 36) = 24,25	<0,0001		-Zn:WT vs. -Zn:KO	<0,0001
			F genotype (1, 36) =41,18	<0,0001		-Zn:WT vs. +Zn:WT	0.0211
						-Zn:WT vs. +Zn:KO	0.7199
						-Zn:KO vs. +Zn:WT	<0,0001
						-Zn:KO vs. +Zn:KO	0.0022
						+Zn:WT vs. +Zn:KO	0.002
Fig. 5.A		Two-way ANOVA	F interaction (1, 25) = 0,8278	0.3716	n.s	Tukey's post-hoc test		11, 7, 7, 5
			F treatment (1, 25) = 0,03456	0.854		SAL:WT vs. SAL:KO	0.0105
			F genotype (1, 25) = 12,33	0.0017		SAL:WT vs. ZnCl2:WT	0.8297
						SAL:WT vs. ZnCl2:KO	0.0713
						SAL:KO vs. ZnCl2:WT	0.1071
						SAL:KO vs. ZnCl2:KO	0.9643
						ZnCl2:WT vs. ZnCl2:KO	0.3448
Fig. 5.B		Two-way ANOVA	F interaction (1, 20) = 3,856	0.0636	n.s	Tukey's post-hoc test		6, 6, 6, 6
			F treatment (1, 20) = 0,0041	0.9498		+Zn:WT vs. +Zn:KO	0.0159
			F genotype (1, 20) =7,597	0.0122		+Zn:WT vs. -Zn:WT	0.4941
						+Zn:WT vs. -Zn:KO	0.2233
						+Zn:KO vs. -Zn:WT	0.258
						+Zn:KO vs. -Zn:KO	0.5475
						-Zn:WT vs. -Zn:KO	0.9426
Fig. 5.C		Two-way ANOVA	F interaction (1, 26) = 2,802	0.1061	n.s	Tukey's post-hoc test		11, 7, 6, 6
			F treatment (1, 26) = 0,0508	0.8234		SAL:WT vs. SAL:KO	0.0966
			F genotype (1, 26) =2,08	0.1608		SAL:WT vs. ZnCl2:WT	0.5051
						SAL:WT vs. ZnCl2:KO	0.6089
						SAL:KO vs. ZnCl2:WT	0.8424
						SAL:KO vs. ZnCl2:KO	0.7618
						ZnCl2:WT vs. ZnCl2:KO	0.9988
Fig. 5.D		Two-way ANOVA	F interaction (1, 35) = 1,487	0.2308	n.s	Tukey's post-hoc test		10, 11, 9, 9
			F treatment (1, 35) = 10,65	0.0025		+Zn:WT vs. +Zn:KO	<0,0001
			F genotype (1, 35) =71,22	<0,0001		+Zn:WT vs. -Zn:WT	0.0115
						+Zn:WT vs. -Zn:KO	0.0049
						+Zn:KO vs. -Zn:WT	<0,0001
						+Zn:KO vs. -Zn:KO	0.5117
						-Zn:WT vs. -Zn:KO	<0,0001
Figure		Statistical Analysis	One- or two-tailed P value?	p-value				n
Suppl fig.1.A		Unpaired t-test	Two-tailed	0.026	*			4, 5
Suppl fig.1.B		Unpaired t-test	Two-tailed	0.0003	***			5, 4
Suppl fig.1.C		Unpaired t-test	Two-tailed	0.0062	**			4, 4
Suppl fig.1.D		Unpaired t-test	Two-tailed	0.2712	n.s			4, 5
Suppl fig.1.E		Unpaired t-test	Two-tailed	0.1953	n.s			4, 5
Figure	Experiment	Statistical Analysis	F-interaction value	p-value		Post hoc test	p-value	n
Suppl. Fig. 2. B		Two-way ANOVA	F interaction (1, 20) = 2,938	0.102	n.s	Tukey's post-hoc test		6, 6, 6, 6
			F treatment (1, 20) = 0,1017	0.7531		SAL:WT vs. SAL:KO	0.6982
			F genotype (1, 20) = 0,02873	0.8671		SAL:WT vs. ZnCl2:WT	0.4918
						SAL:WT vs. ZnCl2:KO	0.9996
						SAL:KO vs. ZnCl2:WT	0.9854
						SAL:KO vs. ZnCl2:KO	0.7586
						ZnCl2:WT vs. ZnCl2:KO	0.5543
Suppl. Fig. 2. C		Two-way ANOVA	F interaction (1, 20) = 2,941	0.1018	n.s	Tukey's post-hoc test		6, 6, 6, 6
			F treatment (1, 20) = 0,1025	0.7522		SAL:WT vs. SAL:KO	0.6968
			F genotype (1, 20) =0,02789	0.869		SAL:WT vs. ZnCl2:WT	0.4909
						SAL:WT vs. ZnCl2:KO	0.9995
						SAL:KO vs. ZnCl2:WT	0.9855
						SAL:KO vs. ZnCl2:KO	0.7588
						ZnCl2:WT vs. ZnCl2:KO	0.555
Suppl. Fig. 2. D		Two-way ANOVA	F interaction (1, 20) = 2,254	0.1489	n.s	Tukey's post-hoc test		6, 6, 6, 6
			F treatment (1, 20) = 0,0002328	0.988		SAL:WT vs. SAL:KO	0.8094
			F genotype (1, 20) =0,05810	0.812		SAL:WT vs. ZnCl2:WT	0.7222
						SAL:WT vs. ZnCl2:KO	0.9978
						SAL:KO vs. ZnCl2:WT	0.9985
						SAL:KO vs. ZnCl2:KO	0.7097
						ZnCl2:WT vs. ZnCl2:KO	0.6145
Suppl fig. 3	TST	Two-way ANOVA	F interaction (1, 28) = 0,1220	0.7294	n.s	Tukey's post-hoc test		8, 8, 8, 8
			F treatment (1, 28) = 15,94	0.0004		SAL:WT vs. SAL:KO	0.9964
			F genotype (1, 28) = 0,002125	0.9636		SAL:WT vs. 1 mg/kg ZnCl2:WT	0.023
						SAL:WT vs. 1 mg/kg ZnCl2:KO	0.0438
						SAL:KO vs. 1 mg/kg ZnCl2:WT	0.0378
						SAL:KO vs. 1 mg/kg ZnCl2:KO	0.0698
						1 mg/kg ZnCl2:WT vs. 1 mg/kg ZnCl2:KO	0.9922
	FST	Two-way ANOVA	F interaction (1, 28) = 0,01623	0.8995	n.s	Tukey's post-hoc test		8, 8, 8, 8
			F treatment (1, 28) = 0,5411	0.4681		SAL:WT vs. SAL:KO	0.7879
			F genotype (1, 28) =1,419	0.2436		SAL:WT vs. 1 mg/kg ZnCl2:WT	0.9728
						SAL:WT vs. 1 mg/kg ZnCl2:KO	0.9882
						SAL:KO vs. 1 mg/kg ZnCl2:WT	0.5325
						SAL:KO vs. 1 mg/kg ZnCl2:KO	0.928
						1 mg/kg ZnCl2:WT vs. 1 mg/kg ZnCl2:KO	0.875
Suppl fig. 5.A	Noradrenaline	Two-way ANOVA	F interaction (1, 27) = 0,0005260	0.9819	n.s	Tukey's post-hoc test		9, 9, 6, 7
			F treatment (1, 27) = 1,963	0.1726		SAL:WT vs. SAL:KO	0.9326
			F genotype (1, 27) =0,7018	0.4095		SAL:WT vs. 1 mg/kg ZnCl2:WT	0.6917
						SAL:WT vs. 1 mg/kg ZnCl2:KO	0.3849
						SAL:KO vs. 1 mg/kg ZnCl2:WT	0.9795
						SAL:KO vs. 1 mg/kg ZnCl2:KO	0.8032
						1 mg/kg ZnCl2:WT vs. 1 mg/kg ZnCl2:KO	0.9344
	Dopamine	Two-way ANOVA	F interaction (1, 27) = 4,464	0.044	*	Tukey's post-hoc test		9, 9, 6, 7
			F treatment (1, 27) = 1,592	0.2179		SAL:WT vs. SAL:KO	0.9414
			F genotype (1, 27) =1,678	0.2062		SAL:WT vs. 1 mg/kg ZnCl2:WT	0.0657
						SAL:WT vs. 1 mg/kg ZnCl2:KO	>0,9999
						SAL:KO vs. 1 mg/kg ZnCl2:WT	0.3098
						SAL:KO vs. 1 mg/kg ZnCl2:KO	0.9436
						1 mg/kg ZnCl2:WT vs. 1 mg/kg ZnCl2:KO	0.0886
	Serotonin	Two-way ANOVA	F interaction (1, 27) = 0,03403	0.855	n.s	Tukey's post-hoc test		9, 9, 6, 7
			F treatment (1, 27) = 13,63	0.001		SAL:WT vs. SAL:KO	0.9961
			F genotype (1, 27) =0,2527	0.6192		SAL:WT vs. 1 mg/kg ZnCl2:WT	0.0278
						SAL:WT vs. 1 mg/kg ZnCl2:KO	0.1214
						SAL:KO vs. 1 mg/kg ZnCl2:WT	0.0346
						SAL:KO vs. 1 mg/kg ZnCl2:KO	0.1234
						1 mg/kg ZnCl2:WT vs. 1 mg/kg ZnCl2:KO	0.959
Suppl fig. 5.B	Noradrenaline	Two-way ANOVA	F interaction (1, 36) = 58,75	<0,0001	***	Tukey's post-hoc test		10, 11, 9, 10
			F treatment (1, 36) = 21,41	<0,0001		-Zn:WT vs. -Zn:KO	<0,0001
			F genotype (1, 36) =32,52	<0,0001		-Zn:WT vs. +Zn:WT	<0,0001
						-Zn:WT vs. +Zn:KO	<0,0001
						-Zn:KO vs. +Zn:WT	0.8708
						-Zn:KO vs. +Zn:KO	0.1738
						+Zn:WT vs. +Zn:KO	0.5356
	Dopamine	Two-way ANOVA	F interaction (1, 35) = 1,424	0.2408	n.s	Tukey's post-hoc test		10, 10, 9, 10
			F treatment (1, 35) = 1,061e-005	0.9974		-Zn:WT vs. -Zn:KO	0.0004
			F genotype (1, 35) =25,86	<0,0001		-Zn:WT vs. +Zn:WT	0.8287
						-Zn:WT vs. +Zn:KO	0.006
						-Zn:KO vs. +Zn:WT	0.0045
						-Zn:KO vs. +Zn:KO	0.8376
						+Zn:WT vs. +Zn:KO	0.0479
	Serotonin	Two-way ANOVA	F interaction (1, 36) = 34,44	<0,0001	***	Tukey's post-hoc test		10, 11, 9, 10
			F treatment (1, 36) = 15,48	0.0004		-Zn:WT vs. -Zn:KO	<0,0001
			F genotype (1, 36) =43,40	<0,0001		-Zn:WT vs. +Zn:WT	<0,0001
						-Zn:WT vs. +Zn:KO	<0,0001
						-Zn:KO vs. +Zn:WT	0.254
						-Zn:KO vs. +Zn:KO	0.5477
						+Zn:WT vs. +Zn:KO	0.9593
Suppl. Fig. 6. A		Two-way ANOVA	F interaction (1, 20) = 25,32	<0,0001	***	Tukey's post-hoc test		7, 5, 7, 5
			F treatment (1, 20) = 13,76	0.0014		SAL:WT vs. SAL:KO	0.4211
			F genotype (1, 20) = 9,089	0.0068		SAL:WT vs. ZnCl2:WT	<0,0001
						SAL:WT vs. ZnCl2:KO	0.9601
						SAL:KO vs. ZnCl2:WT	0.0006
						SAL:KO vs. ZnCl2:KO	0.7867
						ZnCl2:WT vs. ZnCl2:KO	0.0002
Suppl. Fig. 6. B		Two-way ANOVA	F interaction (1, 20) = 0,0007642	0.9782	n.s	Tukey's post-hoc test		6, 6, 6, 6
			F treatment (1, 20) = 0,01910	0.6667		+Zn:WT vs. +Zn:KO	0.5054
			F genotype (1, 20) =3,891	0.0625		+Zn:WT vs. -Zn:WT	0.9874
						+Zn:WT vs. -Zn:KO	0.3478
						+Zn:KO vs. -Zn:WT	0.702
						+Zn:KO vs. -Zn:KO	0.9913
						-Zn:WT vs. -Zn:KO	0.5285
Suppl. Fig. 6. C		Two-way ANOVA	F interaction (1, 14) = 3,838	0.0703	n.s	Tukey's post-hoc test		6, 3, 3, 6
			F treatment (1, 14) = 0,03255	0.8594		SAL:WT vs. SAL:KO	0.8934
			F genotype (1, 14) =0,9249	0.3525		SAL:WT vs. ZnCl2:WT	0.4562
						SAL:WT vs. ZnCl2:KO	0.9042
						SAL:KO vs. ZnCl2:WT	0.8956
						SAL:KO vs. ZnCl2:KO	0.6027
						ZnCl2:WT vs. ZnCl2:KO	0.2118
Suppl. Fig. 6. D		Two-way ANOVA	F interaction (1, 20) = 0,2438	0.6269	n.s	Tukey's post-hoc test		6, 4, 7, 7
			F treatment (1, 20) = 3,526	0.0751		+Zn:WT vs. +Zn:KO	<0,0001
			F genotype (1, 20) =713,8	<0,0001		+Zn:WT vs. -Zn:WT	0.8057
						+Zn:WT vs. -Zn:KO	<0,0001
						+Zn:KO vs. -Zn:WT	<0,0001
						+Zn:KO vs. -Zn:KO	0.2765
						-Zn:WT vs. -Zn:KO	<0,0001
